# Supplementary material for: KIT-5-Assisted Synthesis of Mesoporous SnO2 for High-Performance Humidity Sensors with a Swift Response/Recovery Speed
Source: Molecules. 2023 Feb 12;28(4):1754. doi: 10.3390/molecules28041754 (PMC9961371; doi:10.3390/molecules28041754)
Supplement: Supplementary file 1 [file molecules-28-01754-s001.zip]

Archive with 1 entries (1 files):
- molecules-2149403-supplementary.pdf
